# Supplementary material for: Analyzing and Modeling the Spread of SARS-CoV-2 Omicron Lineages BA.1 and BA.2, France, September 2021–February 2022
Source: Emerg Infect Dis. 2022 Jul;28(7):1355–65. doi: 10.3201/eid2807.220033 (PMC9239895; doi:10.3201/eid2807.220033)
Supplement: Appendix 2 — Appendix 3. Members of the EMERGEN Consortium. [file 22-0033-Techapp-s2.xlsx]

## Sheet: EMERGEN contributors
Article DOI: https://doi.org/10.3201/eid2807.220033
Analyzing and Modeling the Spread of SARS-CoV-2 Omicron Lineages BA.1 and BA.2, France, September 2021–February 2022
Appendix 2. EMERGEN contributors
Groupe (Work Package)	Last Name	First Name	Affiliation 1	Affiliation 2
Laboratoires (WP2)	BAL	Antonin	CNR Virus des infections respiratoires	Hospices Civils de Lyon
Laboratoires (WP2)	DESTRAS	Gregory	CNR Virus des infections respiratoires	Hospices Civils de Lyon
Laboratoires (WP2)	JOSSET	Laurence	CNR Virus des infections respiratoires	Hospices Civils de Lyon
Laboratoires (WP2)	LINA	Bruno	CNR Virus des infections respiratoires	Hospices Civils de Lyon
Laboratoires (WP2)	BEHILLIL	Sylvie	CNR Virus des infections respiratoires	Institut Pasteur
Laboratoires (WP2)	ENOUF	Vincent	CNR Virus des infections respiratoires	Institut Pasteur
Laboratoires (WP2)	VAN DER WERF	Sylvie	CNR Virus des infections respiratoires	Institut Pasteur
Laboratoires (WP2)	COLSON	Philippe	CNR-LE Appui au séquençage du SARS-CoV-2	APHM
Laboratoires (WP2)	FOURNIER	Pierre-Edouard	CNR-LE Appui au séquençage du SARS-CoV-2	APHM
Laboratoires (WP2)	HOUHAMDI	Linda	CNR-LE Appui au séquençage du SARS-CoV-2	APHM
Laboratoires (WP2)	LEVASSEUR	Anthony	CNR-LE Appui au séquençage du SARS-CoV-2	APHM
Laboratoires (WP2)	FOURATI	Slim	CNR-LE Appui au séquençage du SARS-CoV-2	APHP Henri Mondor
Laboratoires (WP2)	PAWLOTSKY	Jean-Michel	CNR-LE Appui au séquençage du SARS-CoV-2	APHP Henri Mondor
Laboratoires (WP2)	RODRIGUEZ	Christophe	CNR-LE Appui au séquençage du SARS-CoV-2	APHP Henri Mondor
Laboratoires (WP2)	BENQUEY	Thibaut	Plateforme AMI	Alpigene - Synlab
Laboratoires (WP2)	DUCREUX	Stéphanie	Plateforme AMI	Alpigene - Synlab
Laboratoires (WP2)	MARTIN-DUNAVIT	Tanguy	Plateforme AMI	Alpigene - Synlab
Laboratoires (WP2)	CADO	Sylvie	Plateforme AMI	Cerba - Cerballiance
Laboratoires (WP2)	HAIM-BOUKOBZA	Stéphanie	Plateforme AMI	Cerba - Cerballiance
Laboratoires (WP2)	ROQUEBERT	Bénédicte	Plateforme AMI	Cerba - Cerballiance
Laboratoires (WP2)	VERDURME	Laura	Plateforme AMI	Cerba - Cerballiance
Laboratoires (WP2)	DURET	Thomas	Plateforme AMI	Genbio - Inovie
Laboratoires (WP2)	KEMENY	Stéphane	Plateforme AMI	Genbio - Inovie
Laboratoires (WP2)	KEPPI	Bertrand	Plateforme AMI	Genbio - Inovie
Laboratoires (WP2)	RIVRON	François	Plateforme AMI	Genbio - Inovie
Laboratoires (WP2)	CHILLOU	Christian	Plateforme AMI	Laborizon Centre - Biogroup
Laboratoires (WP2)	HOLSTEIN	Anne	Plateforme AMI	Laborizon Centre - Biogroup
Laboratoires (WP2)	JIMENEZ	Mélanie	Plateforme AMI	Laborizon Centre - Biogroup
Laboratoires (WP2)	CHARPENTIER	Charlotte	Réseau ANRS|MIE (AC43)	APHP Bichat-Claude Bernard
Laboratoires (WP2)	DESCAMPS	Diane	Réseau ANRS|MIE (AC43)	APHP Bichat-Claude Bernard
Laboratoires (WP2)	BELEC	Laurent	Réseau ANRS|MIE (AC43)	APHP HEGP
Laboratoires (WP2)	ROQUE	Anne-Marie	Réseau ANRS|MIE (AC43)	APHP Paul Brousse
Laboratoires (WP2)	CALVEZ	Vincent	Réseau ANRS|MIE (AC43)	APHP Pitié-Salpêtrière
Laboratoires (WP2)	MORAND-JOUBERT	Laurence	Réseau ANRS|MIE (AC43)	APHP Saint Antoine
Laboratoires (WP2)	DELAUGUERRE	Constance	Réseau ANRS|MIE (AC43)	APHP Saint-Louis
Laboratoires (WP2)	VALLEE	Eric	Réseau ANRS|MIE (AC43)	CH Simone Veil
Laboratoires (WP2)	POGGI	Cécile	Réseau ANRS|MIE (AC43)	CH Toulon
Laboratoires (WP2)	MARQUE-JUILLET	Stéphanie	Réseau ANRS|MIE (AC43)	CH Versailles
Laboratoires (WP2)	CASTELAIN	Sandrine	Réseau ANRS|MIE (AC43)	CHU Amiens
Laboratoires (WP2)	LAFON	Marie-Edith	Réseau ANRS|MIE (AC43)	CHU Bordeaux
Laboratoires (WP2)	PAYAN	Christopher	Réseau ANRS|MIE (AC43)	CHU Brest
Laboratoires (WP2)	VABRET	Astrid	Réseau ANRS|MIE (AC43)	CHU Caen
Laboratoires (WP2)	HENQUELL	Cécile	Réseau ANRS|MIE (AC43)	CHU Clermont-Ferrand
Laboratoires (WP2)	DE ROUGEMONT	Alexis	Réseau ANRS|MIE (AC43)	CHU Dijon
Laboratoires (WP2)	MORAND	Patrice	Réseau ANRS|MIE (AC43)	CHU Grenoble
Laboratoires (WP2)	JAFFAR-BANDJEE	Marie-Christine	Réseau ANRS|MIE (AC43)	CHU La Réunion
Laboratoires (WP2)	BOCKET	Laurence	Réseau ANRS|MIE (AC43)	CHU Lille
Laboratoires (WP2)	ROGEZ	Sylvie	Réseau ANRS|MIE (AC43)	CHU Limoges
Laboratoires (WP2)	DOS SANTOS	Georges	Réseau ANRS|MIE (AC43)	CHU Martinique
Laboratoires (WP2)	DELAMARE	Catherine	Réseau ANRS|MIE (AC43)	CHU Metz
Laboratoires (WP2)	TUAILLON	Edouard	Réseau ANRS|MIE (AC43)	CHU Montpellier
Laboratoires (WP2)	SCHVOERER	Evelyne	Réseau ANRS|MIE (AC43)	CHU Nancy
Laboratoires (WP2)	FERRE	Virginie	Réseau ANRS|MIE (AC43)	CHU Nantes
Laboratoires (WP2)	GIORDANENGO	Valérie	Réseau ANRS|MIE (AC43)	CHU Nice
Laboratoires (WP2)	STEPHAN	Robin	Réseau ANRS|MIE (AC43)	CHU Nîmes
Laboratoires (WP2)	LEVEQUE	Nicolas	Réseau ANRS|MIE (AC43)	CHU Poitiers
Laboratoires (WP2)	THIBAULT	Vincent	Réseau ANRS|MIE (AC43)	CHU Rennes
Laboratoires (WP2)	PLANTIER	Jean-Christophe	Réseau ANRS|MIE (AC43)	CHU Rouen
Laboratoires (WP2)	BOURLET	Thomas	Réseau ANRS|MIE (AC43)	CHU Saint-Etienne
Laboratoires (WP2)	FAFI-KREMER	Samira	Réseau ANRS|MIE (AC43)	CHU Strasbourg
Laboratoires (WP2)	IZOPET	Jacques	Réseau ANRS|MIE (AC43)	CHU Toulouse
Laboratoires (WP2)	GAUDY	Catherine	Réseau ANRS|MIE (AC43)	CHU Tours
Laboratoires (WP2)	ANDREOLETTI	Laurent	Réseau ANRS|MIE (AC43)	Faculté de Medecine URCA / CHU Reims
Laboratoires (WP2)	ROUSSET	Dominique	Réseau ANRS|MIE (AC43)	Institut Pasteur Guyane
Laboratoires (WP2)	GORGE	Olivier	Réseau ANRS|MIE (AC43)	IRBA
Laboratoires (WP2)	MAVINGUI	Patrick	Réseau ANRS|MIE (AC43)	PIMIT-La Réunion
Laboratoires (WP2)	GARCIA	Vincent	Réseau LBM|ARS	Alphabio
Laboratoires (WP2)	HALFON	Philippe	Réseau LBM|ARS	Alphabio
Laboratoires (WP2)	DUDA	Alain	Réseau LBM|ARS	Atoutbio
Laboratoires (WP2)	GERMAIN	Hugo	Réseau LBM|ARS	Atoutbio
Laboratoires (WP2)	NEYBECKER	Paul	Réseau LBM|ARS	Atoutbio
Laboratoires (WP2)	JACQUES	Alexandra	Réseau LBM|ARS	Biogroup
Laboratoires (WP2)	CAPRON	Nicolas	Réseau LBM|ARS	Biopath
Laboratoires (WP2)	LEROY	Hugues	Réseau LBM|ARS	Biopath
Laboratoires (WP2)	SAGOT	Christophe	Réseau LBM|ARS	Biopath
Laboratoires (WP2)	FELICI	Charlotte	Réseau LBM|ARS	Espacebio
Laboratoires (WP2)	LEVY	Julien	Réseau LBM|ARS	Espacebio
Laboratoires (WP2)	BARQUES	Nicolas	Réseau LBM|ARS	Eurofin-Biomnis
Laboratoires (WP2)	JACOMO	Véronique	Réseau LBM|ARS	Eurofin-Biomnis
Laboratoires (WP2)	NAUDOT	Xavier	Réseau LBM|ARS	Eurofin-Biomnis
Laboratoires (WP2)	SAUDEMONT	Camille	Réseau LBM|ARS	Eurofin-Biomnis
Laboratoires (WP2)	VIGNOLA	Alexandre	Réseau LBM|ARS	Oriade Noviale
Infrastructure (WP3)	ANTONIEWSKI	Christophe	Institut Français de BioInformatique
Infrastructure (WP3)	BOURI	Laurent	Institut Français de BioInformatique
Infrastructure (WP3)	CHARRIERE	Nicole	Institut Français de BioInformatique
Infrastructure (WP3)	CHIAPELLO	Hélène	Institut Français de BioInformatique
Infrastructure (WP3)	DENECKER-BERARDINO	Thomas	Institut Français de BioInformatique
Infrastructure (WP3)	GERBES	François	Institut Français de BioInformatique
Infrastructure (WP3)	LAURIOU	Suzanne	Institut Français de BioInformatique
Infrastructure (WP3)	LE BARS	Arthur	Institut Français de BioInformatique
Infrastructure (WP3)	LE CORGUILLE	Gildas	Institut Français de BioInformatique
Infrastructure (WP3)	MALABAT	Christophe	Institut Français de BioInformatique
Infrastructure (WP3)	MEDIGUE	Claudine	Institut Français de BioInformatique
Infrastructure (WP3)	MENAGER	Hervé	Institut Français de BioInformatique
Infrastructure (WP3)	MESSAK	Imane	Institut Français de BioInformatique
Infrastructure (WP3)	MILANESI	Sylvain	Institut Français de BioInformatique
Infrastructure (WP3)	NAOUAR	Naïra	Institut Français de BioInformatique
Infrastructure (WP3)	ROSNET	Thomas	Institut Français de BioInformatique
Infrastructure (WP3)	SALGADO	David	Institut Français de BioInformatique
Infrastructure (WP3)	SAND	Olivier	Institut Français de BioInformatique
Infrastructure (WP3)	SEILER	Julien	Institut Français de BioInformatique
Infrastructure (WP3)	VAN HELDEN	Jacques	Institut Français de BioInformatique
Infrastructure (WP3)	AMZERT	Abdelkader	Inserm	ITMO Technologies de la Santé
Infrastructure (WP3)	LAHMANI	Imane	Inserm	ITMO Technologies de la Santé
Infrastructure (WP3)	LETHIMONNIER	Franck	Inserm	ITMO Technologies de la Santé
Infrastructure (WP3)	SAHNOUNE	Samy	Inserm	ITMO Technologies de la Santé
Infrastructure (WP3)	LESAULNIER	Frédérique	Inserm
Infrastructure (WP3)	DEBARRE	Florence	CNRS
Infrastructure (WP3)	SIMON-LORIERE	Etienne	Institut Pasteur
Santé publique (WP4)	BARRET	Anne-Sophie	Santé publique France	Direction Maladies Infectieuses
Santé publique (WP4)	BERNARD-STOECKLIN	Sibylle	Santé publique France	Direction Maladies Infectieuses
Santé publique (WP4)	CASTRO-ALVAREZ	Javier	Santé publique France	Direction Maladies Infectieuses
Santé publique (WP4)	CHE	Didier	Santé publique France	Direction Maladies Infectieuses
Santé publique (WP4)	DE VALK	Henriette	Santé publique France	Direction Maladies Infectieuses
Santé publique (WP4)	DJELLOUL	Mehdi	Santé publique France	Direction Maladies Infectieuses
Santé publique (WP4)	FERI	Adeline	Santé publique France	Direction Maladies Infectieuses
Santé publique (WP4)	FOURNIER	Lucie	Santé publique France	Direction Maladies Infectieuses
Santé publique (WP4)	MAISA	Anna	Santé publique France	Direction Maladies Infectieuses
Santé publique (WP4)	SAUVAGE	Claire	Santé publique France	Direction Maladies Infectieuses
Santé publique (WP4)	SCHAEFFER	Justine	Santé publique France	Direction Maladies Infectieuses
Santé publique (WP4)	AHAMADI	Amina	Santé publique France	Direction des Régions
Santé publique (WP4)	BREMBILLA	Alice	Santé publique France	Direction des Régions
Santé publique (WP4)	CHENT	Souhaila	Santé publique France	Direction des Régions
Santé publique (WP4)	GBAGUIDI	Gwladys	Santé publique France	Direction des Régions
Santé publique (WP4)	HAMIDOUCHE	Mohamed	Santé publique France	Direction des Régions
Santé publique (WP4)	HUCHET-KERVELLA	Caroline	Santé publique France	Direction des Régions
Santé publique (WP4)	LAMY	Anais	Santé publique France	Direction des Régions
Santé publique (WP4)	MASTROVITO	Brice	Santé publique France	Direction des Régions
Santé publique (WP4)	MERCIER	Alizé	Santé publique France	Direction des Régions
Santé publique (WP4)	PICARD	Gwenola	Santé publique France	Direction des Régions
Santé publique (WP4)	RIONDEL	Adeline	Santé publique France	Direction des Régions
Santé publique (WP4)	SPACCAFERRI	Guillaume	Santé publique France	Direction des Régions
Santé publique (WP4)	LE STRAT	Yann	Santé publique France	Direction Appui, Traitement et Analyses de données
Santé publique (WP4)	SUDOUR	Jeanne	Santé publique France	Direction Appui, Traitement et Analyses de données
Santé publique (WP4)	ARFAOUI	Adel	Santé publique France	Direction des Systèmes d'Information
Santé publique (WP4)	LAMPE	Paul-Henri	Santé publique France	Direction des Systèmes d'Information
Santé publique (WP4)	MALLEJAC	Sophie	Santé publique France	Direction des Systèmes d'Information
Santé publique (WP4)	HACHIN	Clothilde	Santé publique France
Santé publique (WP4)	NARDY	Stéphane	Santé publique France
Santé publique (WP4)	COIVOUS	Aude	Santé publique France	Direction Achats et Finances
Santé publique (WP4)	MEREAU	Anne-Laure	Santé publique France	Direction Achats et Finances
Santé publique (WP4)	MORIN-LANDAIS	Angélique	Santé publique France	Direction Achats et Finances
Santé publique (WP4)	ORTIZ	Sonia	Santé publique France	Direction Achats et Finances
Coordination (WP8)	COIGNARD	Bruno	Santé publique France	Direction Maladies Infectieuses
Coordination (WP8)	BOZORGAN	Anne	Santé publique France	Direction Maladies Infectieuses
Coordination (WP8)	YAZDANPANAH	Yazdan	ANRS|Maladies Infectieuses Emergentes
Coordination (WP8)	RAOUL	Hervé	ANRS|Maladies Infectieuses Emergentes
Coordination (WP8)	BRUGEROLLES	Claire	ANRS|Maladies Infectieuses Emergentes
Coordination (WP8)	MADELAINE	Claire	ANRS|Maladies Infectieuses Emergentes
Coordination (WP8)	BEAUREPERE	Romane	ANRS|Maladies Infectieuses Emergentes
